# Supplementary material for: Identification of Cathepsin H and Metabolic Traits as Potential Biomarkers for Lung Cancer by Mendelian Randomization and Single‐Cell Transcriptomics
Source: Adv Genet (Hoboken). 2025 Nov 14;6(4):e00012. doi: 10.1002/ggn2.202500012 (PMC12747557; doi:10.1002/ggn2.202500012)
Supplement: Supplementary file 15 — Supporting file: ggn270014‐sup‐0015‐Table1.xls [file GGN2-6-e00012-s003.xls]

## Sheet: Sheet1
Trends in global tracheal, bronchus and lung cancer incidence over the period 1990-2021 (GBD2021)
cause	sex	Model	Segment	Segment Start	Segment End	APC	APC 95% LCL	APC 95% UCL	APC Significant	Test Statistic	P-Value
Pulmonary Carcinoma	Both	4	0	1990	1995	0.297	0.088	0.507	1	2.983	0.008
Pulmonary Carcinoma	Both	4	1	1995	1998	-0.384	-1.154	0.391	0	-1.043	0.311
Pulmonary Carcinoma	Both	4	2	1998	2004	0.16	-0.025	0.346	0	1.817	0.086
Pulmonary Carcinoma	Both	4	3	2004	2011	-0.19	-0.345	-0.035	1	-2.576	0.019
Pulmonary Carcinoma	Both	4	4	2011	2021	-0.821	-0.938	-0.703	1	-14.611	< 0.001
Pulmonary Carcinoma	Female	4	0	1990	1995	1.512	1.335	1.689	1	18.068	< 0.001
Pulmonary Carcinoma	Female	4	1	1995	2004	0.862	0.785	0.939	1	23.571	< 0.001
Pulmonary Carcinoma	Female	4	2	2004	2009	0.472	0.247	0.698	1	4.407	< 0.001
Pulmonary Carcinoma	Female	4	3	2009	2016	-0.152	-0.297	-0.006	1	-2.192	0.042
Pulmonary Carcinoma	Female	4	4	2016	2021	0.268	0.009	0.527	1	2.176	0.043
Pulmonary Carcinoma	Male	5	0	1990	1995	-0.229	-0.399	-0.059	1	-2.872	0.012
Pulmonary Carcinoma	Male	5	1	1995	1998	-0.96	-1.543	-0.373	1	-3.479	0.003
Pulmonary Carcinoma	Male	5	2	1998	2004	-0.09	-0.23	0.049	0	-1.383	0.187
Pulmonary Carcinoma	Male	5	3	2004	2007	-0.807	-1.431	-0.18	1	-2.74	0.015
Pulmonary Carcinoma	Male	5	4	2007	2011	-0.166	-0.527	0.196	0	-0.977	0.344
Pulmonary Carcinoma	Male	5	5	2011	2021	-1.268	-1.368	-1.167	1	-26.653	< 0.001
cause	sex	Joinpoint Model	AAPC Index	Start Obs	End Obs	AAPC	AAPC C.I. Low	AAPC C.I. High	Statistically Significant (0=No 1=Yes)	Test Statistic	P-Value
Pulmonary Carcinoma	Both	4	Full Range	1990	2021	-0.267	-0.363	-0.17	1	-5.414	< 0.001
Pulmonary Carcinoma	Female	4	Full Range	1990	2021	0.578	0.509	0.647	1	16.443	< 0.001
Pulmonary Carcinoma	Male	5	Full Range	1990	2021	-0.657	-0.756	-0.558	1	-12.965	< 0.001
