# Supplementary material for: Identification of Cathepsin H and Metabolic Traits as Potential Biomarkers for Lung Cancer by Mendelian Randomization and Single‐Cell Transcriptomics
Source: Adv Genet (Hoboken). 2025 Nov 14;6(4):e00012. doi: 10.1002/ggn2.202500012 (PMC12747557; doi:10.1002/ggn2.202500012)
Supplement: Supplementary file 16 — Supporting file: ggn270014‐sup‐0016‐Table2.xls [file GGN2-6-e00012-s005.xls]

## Sheet: Sheet1
Global trends in lung cancer mortality attributable to fasting hyperglycemic factors over the period 1990-2021 （GBD2021）
cause	sex	rei	Model	Segment	Segment Start	Segment End	APC	APC 95% LCL	APC 95% UCL	APC Significant	Test Statistic	P-Value
Pulmonary Carcinoma	Both	High fasting plasma glucose	5	0	1990	1997	1.227	1.102	1.352	1	21.041	p < 0.001
Pulmonary Carcinoma	Both	High fasting plasma glucose	5	1	1997	2000	2.791	1.851	3.739	1	6.389	p < 0.001
Pulmonary Carcinoma	Both	High fasting plasma glucose	5	2	2000	2004	0.841	0.38	1.305	1	3.892	0.001
Pulmonary Carcinoma	Both	High fasting plasma glucose	5	3	2004	2007	-0.014	-0.932	0.914	0	-0.031	0.975
Pulmonary Carcinoma	Both	High fasting plasma glucose	5	4	2007	2013	0.573	0.363	0.784	1	5.826	p < 0.001
Pulmonary Carcinoma	Both	High fasting plasma glucose	5	5	2013	2021	-0.595	-0.697	-0.493	1	-12.394	p < 0.001
Pulmonary Carcinoma	Female	High fasting plasma glucose	5	0	1990	1996	2.298	2.166	2.43	1	37.566	p < 0.001
Pulmonary Carcinoma	Female	High fasting plasma glucose	5	1	1996	2000	3.424	3.031	3.819	1	18.836	p < 0.001
Pulmonary Carcinoma	Female	High fasting plasma glucose	5	2	2000	2004	1.414	1.028	1.802	1	7.84	p < 0.001
Pulmonary Carcinoma	Female	High fasting plasma glucose	5	3	2004	2011	0.822	0.691	0.953	1	13.449	p < 0.001
Pulmonary Carcinoma	Female	High fasting plasma glucose	5	4	2011	2019	0.672	0.569	0.776	1	13.91	p < 0.001
Pulmonary Carcinoma	Female	High fasting plasma glucose	5	5	2019	2021	0.102	-0.655	0.865	0	0.286	0.779
Pulmonary Carcinoma	Male	High fasting plasma glucose	5	0	1990	1997	0.712	0.569	0.856	1	10.62	p < 0.001
Pulmonary Carcinoma	Male	High fasting plasma glucose	5	1	1997	2000	2.429	1.351	3.519	1	4.835	p < 0.001
Pulmonary Carcinoma	Male	High fasting plasma glucose	5	2	2000	2004	0.55	0.017	1.085	1	2.199	0.044
Pulmonary Carcinoma	Male	High fasting plasma glucose	5	3	2004	2007	-0.391	-1.447	0.677	0	-0.783	0.446
Pulmonary Carcinoma	Male	High fasting plasma glucose	5	4	2007	2013	0.38	0.138	0.622	1	3.346	0.004
Pulmonary Carcinoma	Male	High fasting plasma glucose	5	5	2013	2021	-1.171	-1.287	-1.054	1	-21.233	p < 0.001
cause	sex	rei	Joinpoint Model	AAPC Index	Start Obs	End Obs	AAPC	AAPC C.I. Low	AAPC C.I. High	Statistically Significant (0=No 1=Yes)	Test Statistic	P-Value
Pulmonary Carcinoma	Both	High fasting plasma glucose	5	Full Range	1990	2021	0.607	0.468	0.746	1	8.6	p < 0.001
Pulmonary Carcinoma	Female	High fasting plasma glucose	5	Full Range	1990	2021	1.43	1.339	1.52	1	31.17	p < 0.001
Pulmonary Carcinoma	Male	High fasting plasma glucose	5	Full Range	1990	2021	0.195	0.036	0.355	1	2.398	0.016
