# Supplementary material for: Identification of Cathepsin H and Metabolic Traits as Potential Biomarkers for Lung Cancer by Mendelian Randomization and Single‐Cell Transcriptomics
Source: Adv Genet (Hoboken). 2025 Nov 14;6(4):e00012. doi: 10.1002/ggn2.202500012 (PMC12747557; doi:10.1002/ggn2.202500012)
Supplement: Supplementary file 17 — Supporting file: ggn270014‐sup‐0017‐Table3.xls [file GGN2-6-e00012-s017.xls]

## Sheet: Sheet1
Mendelian randomization analysis of the causal effect of CTSH on lung cancer and among its subtypes and its sensitivity analysis
Study	Exposure	Outcome	nSNP	b_MR.Egger	se_MR.Egger	pval_MR.Egger	estimate_MR.Egger	b_Weighted.median	se_Weighted.median	pval_Weighted.median	estimate_Weighted.median	b_Inverse.variance.weighted.	se_Inverse.variance.weighted.	pval_Inverse.variance.weighted.	fdr_Inverse.variance.weighted.	estimate_Inverse.variance.weighted.	b_Weighted.mode	se_Weighted.mode	pval_Weighted.mode	estimate_Weighted.mode	b_Simple.mode	se_Simple.mode	pval_Simple.mode	estimate_Simple.mode	correct_causal_direction	steiger_pval	F	R2	Q_Inverse.variance.weighted	Q_df_Inverse.variance.weighted	Q_pval_Inverse.variance.weighted	egger_intercept	se	pval	outliers	global_test_p	beta_BWMR	lci95_BWMR	uci95_BWMR	or_BWMR	or_lci95_BWMR	or_uci95_BWMR	pval_BWMR
GCST004748	CTSH	Overall lung cancer	10	0.0759273	0.02931	0.0320888	1.08 (1.02-1.14)	0.0731302	0.0178818	4.32038e-05	1.08 (1.04-1.11)	0.0675935	0.0158483	1.99867e-05	0.00017988	1.07 (1.04-1.10)	0.073511	0.0180984	0.00283457	1.08 (1.04-1.12)	0.075288	0.0586006	0.230954	1.08 (0.96-1.21)	TRUE	4.74329e-252	126.394	0.304787	15.4978	9	0.0781396	-0.00475946	0.0111809	0.681564	NA	0.273	0.0679204	0.0292212	0.10662	1.07028	1.02965	1.11251	0.000581781
GCST90011812	CTSH	Overall lung cancer	8	0.0217345	0.0508065	0.683733	1.02 (0.93-1.13)	0.0185764	0.0390779	0.634525	1.02 (0.94-1.10)	0.0123856	0.0368788	0.736986	0.806676	1.01 (0.94-1.09)	0.0183944	0.0393096	0.65405	1.02 (0.94-1.10)	-0.00756532	0.0805267	0.927783	0.99 (0.85-1.16)	TRUE	6.13868e-281	160.58	0.310525	3.29238	7	0.856702	-0.00585157	0.0218735	0.798028	NA	0.885	0.012566	-0.0601336	0.0852657	1.01265	0.941639	1.08901	0.734773
ILCCO	CTSH	Overall lung cancer	9	0.110645	0.147951	0.478916	1.12 (0.84-1.49)	0.0859813	0.0633818	0.174921	1.09 (0.96-1.23)	0.068487	0.0451233	0.129071	0.999332	1.07 (0.98-1.17)	0.0946353	0.0741733	0.237798	1.10 (0.95-1.27)	0.107025	0.0967123	0.300614	1.11 (0.92-1.35)	TRUE	6.90725e-47	29.583	0.0796657	14.7993	8	0.0631683	-0.00976993	0.0307845	0.760223	NA	0.101	0.0765485	-0.0437288	0.196826	1.07955	0.957213	1.21753	0.212248
GCST004744	CTSH	LUAD	10	0.0918052	0.0327244	0.0230055	1.10 (1.03-1.17)	0.08877	0.0226387	8.81253e-05	1.09 (1.05-1.14)	0.078778	0.0209716	0.000172368	0.00155132	1.08 (1.04-1.13)	0.0881132	0.025145	0.00667925	1.09 (1.04-1.15)	0.0675063	0.0540477	0.243169	1.07 (0.96-1.19)	TRUE	2.48225e-269	132.45	0.322538	10.5153	9	0.310401	-0.00717995	0.0125154	0.581943	NA	0.433	0.0790281	0.0332998	0.124756	1.08223	1.03386	1.13287	0.000705863
FinnGen	CTSH	LUAD	7	-0.01155	0.0649644	0.865866	0.99 (0.87-1.12)	-0.0161994	0.0460804	0.725178	0.98 (0.90-1.08)	-0.0176853	0.0432667	0.682723	0.768064	0.98 (0.90-1.07)	-0.0127102	0.0447007	0.785708	0.99 (0.90-1.08)	0.186301	0.12972	0.200972	1.20 (0.93-1.55)	TRUE	6.58742e-271	180.41	0.30397	6.08014	6	0.414273	-0.00424439	0.0305704	0.894996	NA	0.636	-0.0177987	-0.104716	0.069119	0.982359	0.90058	1.07156	0.688154
ILCCO	CTSH	LUAD	9	-0.0715281	0.152321	0.652927	0.93 (0.69-1.25)	0.0461933	0.0931002	0.619776	1.05 (0.87-1.26)	0.0334117	0.0676584	0.621427	0.872584	1.03 (0.91-1.18)	0.0505582	0.113723	0.668409	1.05 (0.84-1.31)	-0.0874796	0.138765	0.546005	0.92 (0.70-1.20)	TRUE	1.55834e-46	29.583	0.0796657	6.57967	8	0.582584	0.0247362	0.0321686	0.467066	NA	0.626	0.0350078	-0.104708	0.174724	1.03563	0.900588	1.19092	0.623351
GCST004750	CTSH	LUSC	11	0.041863	0.0388944	0.309786	1.04 (0.97-1.13)	0.0361422	0.0272093	0.184078	1.04 (0.98-1.09)	0.0568318	0.024	0.017885	0.160965	1.06 (1.01-1.11)	0.0345622	0.0286687	0.255734	1.04 (0.98-1.09)	0.057707	0.082586	0.500636	1.06 (0.90-1.25)	TRUE	2.91656e-279	122.771	0.330349	12.5403	10	0.250523	0.00826289	0.01498	0.594655	NA	0.372	0.0571358	0.00954153	0.10473	1.0588	1.00959	1.11041	0.018626
FinnGen	CTSH	LUSC	7	-0.00497603	0.0620632	0.939207	1.00 (0.88-1.12)	-0.0232895	0.0488082	0.633245	0.98 (0.89-1.08)	-0.0319682	0.0454934	0.482242	0.723363	0.97 (0.89-1.06)	-0.0182517	0.0477824	0.715642	0.98 (0.89-1.08)	0.0335427	0.115712	0.781665	1.03 (0.82-1.30)	TRUE	8.54e-272	180.41	0.30397	3.31792	6	0.768016	-0.0187204	0.0292789	0.550714	NA	0.875	-0.0320192	-0.121691	0.0576529	0.968488	0.885422	1.05935	0.484017
ILCCO	CTSH	LUSC	9	0.123621	0.165994	0.480685	1.13 (0.82-1.57)	0.0925164	0.0946952	0.328573	1.10 (0.91-1.32)	0.0724623	0.0678682	0.28566	0.892099	1.08 (0.94-1.23)	0.100612	0.110871	0.390672	1.11 (0.89-1.37)	0.120835	0.13359	0.392143	1.13 (0.87-1.47)	TRUE	1.85241e-45	29.583	0.0796657	8.16138	8	0.417867	-0.0117491	0.0342743	0.741816	NA	0.46	0.0733851	-0.0653338	0.212104	1.07614	0.936755	1.23628	0.299792
GCST004746	CTSH	SCLC	9	0.0300115	0.0549601	0.601985	1.03 (0.93-1.15)	0.041765	0.041171	0.310379	1.04 (0.96-1.13)	0.0601375	0.0381125	0.11459	0.604952	1.06 (0.99-1.14)	0.0305875	0.0447241	0.513348	1.03 (0.94-1.13)	0.101043	0.116377	0.410549	1.11 (0.88-1.39)	TRUE	4.83224e-241	144.637	0.315684	7.33587	8	0.500866	0.0185008	0.024318	0.47163	NA	0.487	0.0603141	-0.0150614	0.13569	1.06217	0.985051	1.14533	0.116798
FinnGen	CTSH	SCLC	7	0.00315455	0.143892	0.983357	1.00 (0.76-1.33)	0.0748633	0.0701078	0.285597	1.08 (0.94-1.24)	0.0595406	0.0993638	0.549027	0.955632	1.06 (0.87-1.29)	0.078819	0.0703646	0.305473	1.08 (0.94-1.24)	0.0517393	0.182932	0.786808	1.05 (0.74-1.51)	TRUE	1.09434e-268	180.41	0.30397	14.0409	6	0.029183	0.0391612	0.0680262	0.589771	NA	0.267	0.043163	-0.127782	0.214108	1.04411	0.880046	1.23876	0.620675
