# Supplementary material for: Identification of Cathepsin H and Metabolic Traits as Potential Biomarkers for Lung Cancer by Mendelian Randomization and Single‐Cell Transcriptomics
Source: Adv Genet (Hoboken). 2025 Nov 14;6(4):e00012. doi: 10.1002/ggn2.202500012 (PMC12747557; doi:10.1002/ggn2.202500012)
Supplement: Supplementary file 18 — Supporting file: ggn270014‐sup‐0018‐Table4.xls [file GGN2-6-e00012-s011.xls]

## Sheet: Sheet1
Reverse Mendelian randomization: effect of lung cancer subtype on CTSH
Outcome	Exposure	Study	nSNP	b_MR.Egger	se_MR.Egger	pval_MR.Egger	estimate_MR.Egger	b_Weighted.median	se_Weighted.median	pval_Weighted.median	estimate_Weighted.median	b_Inverse.variance.weighted.	se_Inverse.variance.weighted.	pval_Inverse.variance.weighted.	fdr_Inverse.variance.weighted.	estimate_Inverse.variance.weighted.	b_Weighted.mode	se_Weighted.mode	pval_Weighted.mode	estimate_Weighted.mode	b_Simple.mode	se_Simple.mode	pval_Simple.mode	estimate_Simple.mode	correct_causal_direction	steiger_pval	F	R2	Q_Inverse.variance.weighted	Q_df_Inverse.variance.weighted	Q_pval_Inverse.variance.weighted	egger_intercept	se	pval	outliers	global_test_p
CTSH	Overall lung cancer	GCST004748	14	-5.95436e-05	0.18823	0.999753	1.00 (0.69-1.45)	-0.115704	0.101987	0.256584	0.89 (0.73-1.09)	-0.111242	0.0732851	0.129032	0.203134	0.89 (0.78-1.03)	-0.134766	0.133968	0.332793	0.87 (0.67-1.14)	-0.0823062	0.169659	0.635658	0.92 (0.66-1.28)	TRUE	0.111079	54.7716	0.00893863	12.2759	13	0.505162	-0.0133292	0.0207856	0.533403	rs56113850	0.009
CTSH	LUAD	GCST004744	12	-0.132333	0.247353	0.604346	0.88 (0.54-1.42)	-0.0775459	0.0790666	0.326708	0.93 (0.79-1.08)	-0.0536616	0.0579534	0.354475	0.354475	0.95 (0.85-1.06)	-0.0844203	0.108478	0.45285	0.92 (0.74-1.14)	-0.0700394	0.117234	0.562316	0.93 (0.74-1.17)	TRUE	0.000855575	55.8851	0.0100348	4.69476	11	0.945043	0.0120303	0.0367722	0.750294	rs56113850	0.016
CTSH	LUSC	GCST004750	6	-0.150292	0.19031	0.473869	0.86 (0.59-1.25)	-0.108412	0.0856682	0.205699	0.90 (0.76-1.06)	-0.101958	0.0682882	0.135423	0.203134	0.90 (0.79-1.03)	-0.190701	0.117867	0.1666	0.83 (0.66-1.04)	-0.185251	0.127942	0.207298	0.83 (0.65-1.07)	TRUE	0.0634668	58.1876	0.00553156	3.41178	5	0.636777	0.00941595	0.0346054	0.799017	rs9273429	0.005
