# Supplementary material for: Identification of Cathepsin H and Metabolic Traits as Potential Biomarkers for Lung Cancer by Mendelian Randomization and Single‐Cell Transcriptomics
Source: Adv Genet (Hoboken). 2025 Nov 14;6(4):e00012. doi: 10.1002/ggn2.202500012 (PMC12747557; doi:10.1002/ggn2.202500012)
Supplement: Supplementary file 19 — Supporting file: ggn270014‐sup‐0019‐Table5.xls [file GGN2-6-e00012-s012.xls]

## Sheet: Sheet1
Mendelian and sensitivity analyses: metabolic traits potentially associated with lung adenocarcinoma as well as overall lung cancer
Exposure	Outcome	Study	nSNP	b_MR.Egger	se_MR.Egger	pval_MR.Egger	estimate_MR.Egger	b_Weighted.median	se_Weighted.median	pval_Weighted.median	estimate_Weighted.median	b_Inverse.variance.weighted.	se_Inverse.variance.weighted.	pval_Inverse.variance.weighted.	fdr_Inverse.variance.weighted.	estimate_Inverse.variance.weighted.	b_Weighted.mode	se_Weighted.mode	pval_Weighted.mode	estimate_Weighted.mode	b_Simple.mode	se_Simple.mode	pval_Simple.mode	estimate_Simple.mode	correct_causal_direction	steiger_pval	F	R2	Q_Inverse.variance.weighted	Q_df_Inverse.variance.weighted	Q_pval_Inverse.variance.weighted	egger_intercept	se	pval	outliers	global_test_p
Docosahexaenoic acid (22:6) levels	LUAD	GCST004744	35	0.14535	0.0843189	0.0941008	1.16 (0.98-1.36)	0.167534	0.0753623	0.0262129	1.18 (1.02-1.37)	0.113753	0.0511525	0.0261617	0.708646	1.12 (1.01-1.24)	0.163889	0.0694376	0.0241416	1.18 (1.03-1.35)	0.134286	0.144724	0.36001	1.14 (0.86-1.52)	TRUE	0	183.118	0.048772	34.3659	34	0.450223	-0.00268804	0.00564533	0.637103	NA	0.491
Estimated description of fatty acid chain length not actual carbon number	LUAD	GCST004744	19	0.0999623	0.0815393	0.236933	1.11 (0.94-1.30)	0.0967861	0.069731	0.165139	1.10 (0.96-1.26)	0.117697	0.0573482	0.0401389	0.708646	1.12 (1.01-1.26)	0.106492	0.0706583	0.149124	1.11 (0.97-1.28)	-0.100582	0.158497	0.533675	0.90 (0.66-1.23)	TRUE	8.84092e-159	144.151	0.0208695	16.6796	18	0.545228	0.00232982	0.00761493	0.763355	NA	0.643
Omega-3 fatty acids levels	LUAD	GCST004744	36	0.0840851	0.0758021	0.275098	1.09 (0.94-1.26)	0.150991	0.0672728	0.0248033	1.16 (1.02-1.33)	0.10069	0.0478288	0.0352724	0.708646	1.11 (1.01-1.21)	0.147654	0.0622358	0.0232952	1.16 (1.03-1.31)	0.0928459	0.149632	0.53895	1.10 (0.82-1.47)	TRUE	0	201.364	0.0550196	34.9644	35	0.469893	0.00162666	0.00571137	0.777517	NA	0.469
Phospholipids to total lipids ratio in IDL	LUAD	GCST004744	30	-0.240929	0.133658	0.0822299	0.79 (0.60-1.02)	-0.152097	0.09318	0.102618	0.86 (0.72-1.03)	-0.126026	0.0623968	0.04341	0.708646	0.88 (0.78-1.00)	-0.100537	0.116806	0.396456	0.90 (0.72-1.14)	-0.159602	0.157344	0.318803	0.85 (0.63-1.16)	TRUE	3.43011e-262	147.979	0.0339794	27.7069	29	0.533623	0.00787967	0.00810573	0.339319	NA	0.513
Ratio of 18:2 linoleic acid to total fatty acids	LUAD	GCST004744	30	-0.0727514	0.110416	0.51535	0.93 (0.75-1.15)	-0.192872	0.0878233	0.0280825	0.82 (0.69-0.98)	-0.223417	0.0621645	0.000325675	0.0758822	0.80 (0.71-0.90)	-0.16342	0.0758474	0.0396352	0.85 (0.73-0.99)	-0.456034	0.160445	0.00811729	0.63 (0.46-0.87)	TRUE	4.42059e-241	148.192	0.0339009	41.0067	29	0.0687733	-0.0122139	0.00683615	0.0848249	NA	0.109
Triglycerides to total lipids ratio in large LDL	LUAD	GCST004744	41	0.133652	0.0747014	0.0813592	1.14 (0.99-1.32)	0.116737	0.0684492	0.0881095	1.12 (0.98-1.29)	0.108792	0.0473946	0.0217071	0.708646	1.11 (1.02-1.22)	0.117134	0.0595361	0.0560936	1.12 (1.00-1.26)	0.0507667	0.11044	0.648238	1.05 (0.85-1.31)	TRUE	0	185.979	0.0581767	47.8007	40	0.185494	-0.00252962	0.005425	0.643602	NA	0.233
Total Cholesterol in large VLDL	LUAD	GCST004744	56	0.12677	0.074943	0.0964958	1.14 (0.98-1.31)	0.102966	0.0749082	0.169267	1.11 (0.96-1.28)	0.0937639	0.0466594	0.0444798	0.708646	1.10 (1.00-1.20)	0.120875	0.090028	0.184903	1.13 (0.95-1.35)	0.037871	0.145097	0.795063	1.04 (0.78-1.38)	TRUE	0	137.212	0.0587967	51.4742	55	0.610135	-0.00254452	0.00452118	0.575901	NA	0.587
Total lipids in large VLDL	LUAD	GCST004744	51	0.113696	0.0759407	0.140764	1.12 (0.97-1.30)	0.110469	0.0766292	0.149413	1.12 (0.96-1.30)	0.0971038	0.0473262	0.0401893	0.708646	1.10 (1.00-1.21)	0.133619	0.096157	0.170809	1.14 (0.95-1.38)	0.0923323	0.141974	0.518446	1.10 (0.83-1.45)	TRUE	0	146.825	0.0572927	49.4518	50	0.495307	-0.00130522	0.00466062	0.780615	NA	0.483
Concentration of large VLDL particles	LUAD	GCST004744	50	0.115143	0.0770292	0.141514	1.12 (0.96-1.30)	0.108693	0.0751527	0.148093	1.11 (0.96-1.29)	0.0945432	0.0475094	0.046592	0.708646	1.10 (1.00-1.21)	0.125806	0.0911266	0.173677	1.13 (0.95-1.36)	0.0777521	0.153093	0.613819	1.08 (0.80-1.46)	TRUE	0	148.613	0.0568528	49.3824	49	0.457834	-0.00163872	0.00478432	0.733455	NA	0.448
Phospholipids in large VLDL	LUAD	GCST004744	54	0.12421	0.0752668	0.104918	1.13 (0.98-1.31)	0.117915	0.0771356	0.126345	1.13 (0.97-1.31)	0.0996723	0.0470442	0.0341164	0.708646	1.10 (1.01-1.21)	0.15697	0.0885983	0.0821925	1.17 (0.98-1.39)	0.163683	0.139442	0.245705	1.18 (0.90-1.55)	TRUE	0	139.942	0.057823	50.7026	53	0.564112	-0.00187823	0.00449726	0.677932	NA	0.558
Triglycerides to total lipids ratio in medium LDL	LUAD	GCST004744	31	0.142494	0.0865186	0.110358	1.15 (0.97-1.37)	0.134347	0.0710687	0.0587067	1.14 (1.00-1.31)	0.108894	0.0517682	0.0354223	0.708646	1.12 (1.01-1.23)	0.118235	0.0657787	0.0823349	1.13 (0.99-1.28)	0.0457319	0.11474	0.693032	1.05 (0.84-1.31)	TRUE	0	202.854	0.047989	38.4591	30	0.138315	-0.00373368	0.00699796	0.597727	NA	0.182
Free cholesterol in medium VLDL	LUAD	GCST004744	57	0.131567	0.0707283	0.0682117	1.14 (0.99-1.31)	0.129498	0.0685996	0.0590617	1.14 (1.00-1.30)	0.0871644	0.0444511	0.0498899	0.708646	1.09 (1.00-1.19)	0.141756	0.0781441	0.0750308	1.15 (0.99-1.34)	0.0600065	0.126007	0.635774	1.06 (0.83-1.36)	TRUE	0	147.075	0.0641292	49.6675	56	0.711876	-0.00350552	0.00434334	0.423084	NA	0.703
Phenylalanine levels	LUAD	GCST004744	23	-0.032735	0.168867	0.848156	0.97 (0.70-1.35)	-0.256572	0.11741	0.028869	0.77 (0.61-0.97)	-0.217885	0.0821597	0.0080023	0.708646	0.80 (0.68-0.94)	-0.178901	0.121814	0.156085	0.84 (0.66-1.06)	-0.0745151	0.19096	0.700131	0.93 (0.64-1.35)	TRUE	6.42294e-137	106.07	0.0186808	17.048	22	0.760707	-0.0103338	0.00823425	0.223273	NA	0.793
Total cholesterol to total lipids ratio in small HDL	LUAD	GCST004744	59	-0.0967136	0.0795201	0.228915	0.91 (0.78-1.06)	-0.108551	0.0722598	0.133039	0.90 (0.78-1.03)	-0.0997936	0.0478669	0.0370861	0.708646	0.91 (0.82-0.99)	-0.105929	0.0682121	0.125877	0.90 (0.79-1.03)	-0.114715	0.135233	0.399771	0.89 (0.68-1.16)	TRUE	0	126.64	0.057093	72.1155	58	0.100627	-0.000240897	0.00457715	0.95821	NA	0.123
Cholesteryl esters to total lipids ratio in small HDL	LUAD	GCST004744	57	-0.0869033	0.0764655	0.260674	0.92 (0.79-1.06)	-0.106982	0.0724112	0.139562	0.90 (0.78-1.04)	-0.0980041	0.0472735	0.0381602	0.708646	0.91 (0.83-0.99)	-0.107086	0.0701366	0.132433	0.90 (0.78-1.03)	-0.227744	0.129007	0.0829557	0.80 (0.62-1.03)	TRUE	0	134.917	0.0587378	68.8611	56	0.116059	-0.000915141	0.0045536	0.841463	NA	0.139
Phospholipids to total lipids ratio in small HDL	LUAD	GCST004744	61	0.107838	0.0714146	0.136374	1.11 (0.97-1.28)	0.109044	0.0723692	0.131869	1.12 (0.97-1.29)	0.0933231	0.0469762	0.0469662	0.708646	1.10 (1.00-1.20)	0.103201	0.0672804	0.130312	1.11 (0.97-1.26)	0.166598	0.14638	0.259595	1.18 (0.89-1.57)	TRUE	0	132.188	0.0615565	65.0845	60	0.304277	-0.00122575	0.00436275	0.779725	NA	0.343
Apolipoprotein A-I levels	LUAD	ILCCO	65	0.21362	0.158093	0.181454	1.24 (0.91-1.69)	0.192085	0.122347	0.116415	1.21 (0.95-1.54)	0.156428	0.0793717	0.048744	0.668079	1.17 (1.00-1.37)	0.192108	0.124378	0.127385	1.21 (0.95-1.55)	0.205608	0.235329	0.385545	1.23 (0.77-1.95)	TRUE	4.46021e-121	121.741	0.0604598	76.8917	64	0.12947	-0.00373502	0.00859645	0.665421	NA	0.147
Citrate levels	LUAD	ILCCO	15	-0.491724	0.383364	0.222012	0.61 (0.29-1.30)	-0.40891	0.206865	0.0480754	0.66 (0.44-1.00)	-0.333788	0.151529	0.0276086	0.64328	0.72 (0.53-0.96)	-0.48616	0.257496	0.079924	0.61 (0.37-1.02)	-0.430547	0.32154	0.201902	0.65 (0.35-1.22)	TRUE	3.75903e-22	87.917	0.0101062	6.181	14	0.961721	0.0101986	0.0227396	0.661181	NA	0.946
Docosahexaenoic acid (22:6) levels	LUAD	ILCCO	36	0.277039	0.136036	0.0495471	1.32 (1.01-1.72)	0.34681	0.116031	0.00279948	1.41 (1.13-1.78)	0.297329	0.0837241	0.000383343	0.0893189	1.35 (1.14-1.59)	0.329744	0.11149	0.00552403	1.39 (1.12-1.73)	0.343058	0.223929	0.134515	1.41 (0.91-2.19)	TRUE	3.12271e-109	179.999	0.0493153	34.4214	35	0.495867	0.00175784	0.00925677	0.850518	rs10740115, rs325	0.047
Ratio of 22:6 docosahexaenoic acid to total fatty acids	LUAD	ILCCO	17	0.265204	0.157059	0.111976	1.30 (0.96-1.77)	0.328137	0.120909	0.0066494	1.39 (1.10-1.76)	0.229926	0.102552	0.0249587	0.64328	1.26 (1.03-1.54)	0.304083	0.112681	0.0158168	1.36 (1.09-1.69)	0.246284	0.353497	0.495984	1.28 (0.64-2.56)	TRUE	5.09988e-78	253.33	0.0325761	17.4138	16	0.359323	-0.00387494	0.0122993	0.757062	NA	0.36
Omega-3 fatty acids levels	LUAD	ILCCO	39	0.143833	0.150613	0.345782	1.15 (0.86-1.55)	0.312974	0.102582	0.00228101	1.37 (1.12-1.67)	0.243953	0.095266	0.0104446	0.405601	1.28 (1.06-1.54)	0.291111	0.10563	0.00893795	1.34 (1.09-1.65)	0.246695	0.241296	0.313069	1.28 (0.80-2.05)	TRUE	7.72657e-120	194.371	0.0575597	58.2113	38	0.0190034	0.00987721	0.0114822	0.395207	NA	0.038
Total cholesterol levels in HDL	LUAD	ILCCO	79	0.21976	0.161917	0.17867	1.25 (0.91-1.71)	0.149165	0.124343	0.230285	1.16 (0.91-1.48)	0.149096	0.0745455	0.0454933	0.668079	1.16 (1.00-1.34)	0.287197	0.138163	0.0409345	1.33 (1.02-1.75)	-0.00745546	0.279291	0.978772	0.99 (0.57-1.72)	TRUE	2.04656e-123	106.895	0.0646437	94.9421	78	0.0931543	-0.00429097	0.00845514	0.613256	NA	0.086
Phospholipids to total lipids ratio in IDL	LUAD	ILCCO	29	-0.385451	0.237127	0.115672	0.68 (0.43-1.08)	-0.285329	0.154748	0.0652076	0.75 (0.56-1.02)	-0.275519	0.105252	0.00885248	0.405601	0.76 (0.62-0.93)	-0.17338	0.175605	0.331938	0.84 (0.60-1.19)	-0.16089	0.22979	0.489605	0.85 (0.54-1.34)	TRUE	1.47053e-71	152.509	0.0338519	30.253	28	0.351226	0.00754467	0.0143865	0.60426	NA	0.358
Triglycerides in IDL	LUAD	ILCCO	66	0.231723	0.136527	0.0945026	1.26 (0.96-1.65)	0.209882	0.107143	0.0501259	1.23 (1.00-1.52)	0.145715	0.0715343	0.0416497	0.668079	1.16 (1.01-1.33)	0.173857	0.0989589	0.0836504	1.19 (0.98-1.44)	0.173857	0.184735	0.350129	1.19 (0.83-1.71)	TRUE	2.52403e-145	139.094	0.0701757	82.6193	65	0.0692231	-0.00656833	0.00839924	0.43709	rs80236739	0.005
Ratio of 18:2 linoleic acid to total fatty acids	LUAD	ILCCO	31	-0.514713	0.192234	0.0120806	0.60 (0.41-0.87)	-0.441216	0.142336	0.00193635	0.64 (0.49-0.85)	-0.365942	0.125485	0.00354303	0.329268	0.69 (0.54-0.89)	-0.401987	0.129964	0.00425904	0.67 (0.52-0.86)	-0.179813	0.265201	0.502952	0.84 (0.50-1.40)	TRUE	7.14263e-62	144.081	0.0340602	44.3493	30	0.0443247	0.0117971	0.0115539	0.315672	NA	0.062
Triglyceride levels in LDL	LUAD	ILCCO	63	0.233263	0.138236	0.0966285	1.26 (0.96-1.66)	0.224522	0.115097	0.0510902	1.25 (1.00-1.57)	0.148456	0.0744349	0.0461042	0.668079	1.16 (1.00-1.34)	0.208861	0.114589	0.0731728	1.23 (0.98-1.54)	0.177247	0.194989	0.366864	1.19 (0.81-1.75)	TRUE	4.8115e-136	134.027	0.0645672	70.8681	62	0.205957	-0.00638033	0.00848879	0.455171	rs80236739	0.017
Triglycerides in large LDL	LUAD	ILCCO	58	0.19677	0.133228	0.145292	1.22 (0.94-1.58)	0.231627	0.108515	0.0328003	1.26 (1.02-1.56)	0.164935	0.074026	0.0258756	0.64328	1.18 (1.02-1.36)	0.190557	0.109092	0.0860683	1.21 (0.98-1.50)	0.190557	0.174757	0.28012	1.21 (0.86-1.70)	TRUE	1.38783e-143	147.808	0.0655151	62.0578	57	0.300687	-0.00255448	0.0086744	0.769476	rs799157	0.045
Triglycerides in medium LDL	LUAD	ILCCO	52	0.205009	0.160158	0.206435	1.23 (0.90-1.68)	0.236164	0.115484	0.0408557	1.27 (1.01-1.59)	0.161953	0.0789993	0.0403594	0.668079	1.18 (1.01-1.37)	0.215975	0.12323	0.0856776	1.24 (0.97-1.58)	0.199157	0.203699	0.332838	1.22 (0.82-1.82)	TRUE	1.00802e-117	144.38	0.0574133	67.053	51	0.0652153	-0.00336196	0.0102697	0.744758	rs80236739	0.003
Triglycerides in medium VLDL	LUAD	ILCCO	49	0.2257	0.124659	0.076607	1.25 (0.98-1.60)	0.104637	0.115825	0.366312	1.11 (0.88-1.39)	0.15843	0.0781579	0.0426568	0.668079	1.17 (1.01-1.37)	0.134483	0.11839	0.261627	1.14 (0.91-1.44)	0.113137	0.196275	0.567024	1.12 (0.76-1.65)	TRUE	1.6605e-128	152.1	0.057005	47.7394	48	0.483452	-0.00527869	0.00760718	0.491155	rs10096633, rs1974718, rs2115107	0.002
Polyunsaturated fatty acids	LUAD	ILCCO	66	0.129779	0.140184	0.35804	1.14 (0.87-1.50)	0.188003	0.120424	0.118484	1.21 (0.95-1.53)	0.143924	0.0716248	0.0444932	0.668079	1.15 (1.00-1.33)	0.177829	0.163587	0.281025	1.19 (0.87-1.65)	0.263666	0.215938	0.226485	1.30 (0.85-1.99)	TRUE	8.88002e-150	141.961	0.0716449	82.3451	65	0.0719975	0.00107165	0.00865553	0.901853	rs80254170	0.004
Saturated fatty acids	LUAD	ILCCO	50	0.187429	0.164931	0.261428	1.21 (0.87-1.67)	0.148684	0.128341	0.246659	1.16 (0.90-1.49)	0.242802	0.0867441	0.00512515	0.329268	1.27 (1.08-1.51)	0.134219	0.132509	0.31608	1.14 (0.88-1.48)	0.121214	0.208881	0.564371	1.13 (0.75-1.70)	TRUE	1.93209e-97	125.209	0.0479156	52.151	49	0.352428	0.00375893	0.00937054	0.690095	rs10455872, rs9380497	0.009
Sphingomyelins levels	LUAD	ILCCO	56	0.582024	0.215152	0.00911465	1.79 (1.17-2.73)	0.219778	0.144714	0.128837	1.25 (0.94-1.65)	0.214968	0.0921194	0.019618	0.64328	1.24 (1.04-1.49)	0.280436	0.230438	0.228813	1.32 (0.84-2.08)	0.250534	0.317219	0.433046	1.28 (0.69-2.39)	TRUE	3.97853e-70	92.4955	0.0396882	65.4998	55	0.157123	-0.0212984	0.0111089	0.0605042	rs75679663	0.049
Phospholipids to total lipids ratio in chylomicrons and extremely large VLDL	LUAD	ILCCO	23	0.342555	0.352588	0.342335	1.41 (0.71-2.81)	0.256078	0.185571	0.167603	1.29 (0.90-1.86)	0.357287	0.129112	0.00565268	0.329268	1.43 (1.11-1.84)	0.233611	0.211455	0.281192	1.26 (0.83-1.91)	0.233611	0.271741	0.399236	1.26 (0.74-2.15)	TRUE	1.57529e-32	108.975	0.0192057	30.7637	22	0.101053	0.000943377	0.0202398	0.963265	rs183130	0.008
Exposure	Outcome	Study	beta_BWMR	lci95_BWMR	uci95_BWMR	or_BWMR	or_lci95_BWMR	or_uci95_BWMR	pval_BWMR
Docosahexaenoic acid (22:6) levels	LUAD	GCST004744	0.114813	0.0108989	0.218727	1.12166	1.01096	1.24449	0.0303438
Omega-3 fatty acids levels	LUAD	GCST004744	0.101033	0.00240852	0.199657	1.10631	1.00241	1.22098	0.0446576
Phospholipids to total lipids ratio in IDL	LUAD	GCST004744	-0.127422	-0.252156	-0.00268946	0.880362	0.777124	0.997314	0.0452567
Ratio of 18:2 linoleic acid to total fatty acids	LUAD	GCST004744	-0.220304	-0.37052	-0.0700875	0.802275	0.690375	0.932312	0.00404678
Docosahexaenoic acid (22:6) levels	LUAD	ILCCO	0.298672	0.13329	0.464053	1.34807	1.14258	1.59051	0.000400618
Omega-3 fatty acids levels	LUAD	ILCCO	0.222004	0.0210624	0.422946	1.24858	1.02129	1.52645	0.0303537
Phospholipids to total lipids ratio in IDL	LUAD	ILCCO	-0.273057	-0.500357	-0.0457577	0.761049	0.606314	0.955273	0.0185443
Ratio of 18:2 linoleic acid to total fatty acids	LUAD	ILCCO	-0.380792	-0.635324	-0.12626	0.68332	0.529764	0.881386	0.00336511
Exposure	Outcome	Study	nSNP	b_MR.Egger	se_MR.Egger	pval_MR.Egger	estimate_MR.Egger	b_Weighted.median	se_Weighted.median	pval_Weighted.median	estimate_Weighted.median	b_Inverse.variance.weighted.	se_Inverse.variance.weighted.	pval_Inverse.variance.weighted.	fdr_Inverse.variance.weighted.	estimate_Inverse.variance.weighted.	b_Weighted.mode	se_Weighted.mode	pval_Weighted.mode	estimate_Weighted.mode	b_Simple.mode	se_Simple.mode	pval_Simple.mode	estimate_Simple.mode	correct_causal_direction	steiger_pval	F	R2	Q_Inverse.variance.weighted	Q_df_Inverse.variance.weighted	Q_pval_Inverse.variance.weighted	egger_intercept	se	pval	outliers	global_test_p
Ratio of 18:2 linoleic acid to total fatty acids	Overall lung cancer	GCST004748	28	-0.0867136	0.0794231	0.228915	0.91 (0.78-1.06)	-0.108551	0.0722598	0.133039	0.90 (0.78-1.03)	-0.223277	0.0464706	1.54998e-06	0.708646	0.91 (0.82-0.99)	-0.105929	0.0682121	0.125877	0.90 (0.79-1.03)	-0.114715	0.135233	0.399771	0.89 (0.68-1.16)	TRUE	0	126.64	0.057093	72.1155	58	0.100627	-0.000240897	0.00457715	0.95821	NA	0.123
Triglycerides to total lipids ratio in large LDL	Overall lung cancer	GCST004748	37	0.212009	0.160142	0.206435	1.23 (0.90-1.68)	0.236164	0.115484	0.0408557	1.27 (1.01-1.59)	0.12416	0.0458775	0.00680296	0.668079	1.18 (1.01-1.37)	0.215975	0.12323	0.0856776	1.24 (0.97-1.58)	0.199157	0.203699	0.332838	1.22 (0.82-1.82)	TRUE	1.00802e-117	144.38	0.0574133	67.053	51	0.0652153	-0.00336196	0.0102697	0.744758	rs80236739	0.003
Triglycerides to total lipids ratio in medium LDL	Overall lung cancer	GCST004748	30	0.102324	0.0743415	0.136374	1.11 (0.97-1.28)	0.109044	0.0723692	0.131869	1.12 (0.97-1.29)	0.118798	0.056498	0.035493	0.708646	1.10 (1.00-1.20)	0.103201	0.0672804	0.130312	1.11 (0.97-1.26)	0.166598	0.14638	0.259595	1.18 (0.89-1.57)	TRUE	0	132.188	0.0615565	65.0845	60	0.304277	-0.00122575	0.00436275	0.779725	NA	0.343
Cholesteryl esters to total lipids ratio in small HDL	Overall lung cancer	GCST004748	55	-0.0878893	0.0734247	0.260674	0.92 (0.79-1.06)	-0.106982	0.0724112	0.139562	0.90 (0.78-1.04)	-0.0848797	0.0418913	0.0427454	0.708646	0.91 (0.83-0.99)	-0.107086	0.0701366	0.132433	0.90 (0.78-1.03)	-0.227744	0.129007	0.0829557	0.80 (0.62-1.03)	TRUE	0	134.917	0.0587378	68.8611	56	0.116059	-0.000915141	0.0045536	0.841463	NA	0.139
Phospholipids to total lipids ratio in small HDL	Overall lung cancer	GCST004748	58	0.23237	0.124236	0.076607	1.25 (0.98-1.60)	0.104637	0.115825	0.366312	1.11 (0.88-1.39)	0.0906786	0.0414092	0.0285374	0.668079	1.17 (1.01-1.37)	0.134483	0.11839	0.261627	1.14 (0.91-1.44)	0.113137	0.196275	0.567024	1.12 (0.76-1.65)	TRUE	1.6605e-128	152.1	0.057005	47.7394	48	0.483452	-0.00527869	0.00760718	0.491155	rs10096633, rs1974718, rs2115107	0.002
Ratio of 22:6 docosahexaenoic acid to total fatty acids	Overall lung cancer	ILCCO	17	0.232604	0.164235	0.17867	1.25 (0.91-1.71)	0.149165	0.124343	0.230285	1.16 (0.91-1.48)	0.187271	0.0674411	0.00548951	0.668079	1.16 (1.00-1.34)	0.287197	0.138163	0.0409345	1.33 (1.02-1.75)	-0.00745546	0.279291	0.978772	0.99 (0.57-1.72)	TRUE	2.04656e-123	106.895	0.0646437	94.9421	78	0.0931543	-0.00429097	0.00845514	0.613256	NA	0.086
Ratio of 18:2 linoleic acid to total fatty acids	Overall lung cancer	ILCCO	30	-0.240329	0.134366	0.0822299	0.79 (0.60-1.02)	-0.152097	0.09318	0.102618	0.86 (0.72-1.03)	-0.211703	0.0842786	0.0120071	0.708646	0.88 (0.78-1.00)	-0.100537	0.116806	0.396456	0.90 (0.72-1.14)	-0.159602	0.157344	0.318803	0.85 (0.63-1.16)	TRUE	3.43011e-262	147.979	0.0339794	27.7069	29	0.533623	0.00787967	0.00810573	0.339319	NA	0.513
Exposure	Outcome	Study	beta_BWMR	lci95_BWMR	uci95_BWMR	or_BWMR	or_lci95_BWMR	or_uci95_BWMR	pval_BWMR
Ratio of 18:2 linoleic acid to total fatty acids	Overall lung cancer	GCST004748	-0.226045	-0.335748	-0.116342	0.797682	0.714803	0.89017	5.37656e-05
Ratio of 18:2 linoleic acid to total fatty acids	Overall lung cancer	ILCCO	-0.195284	-0.352824	-0.0377433	0.822601	0.702701	0.96296	0.0151166
