# Supplementary material for: Identification of Cathepsin H and Metabolic Traits as Potential Biomarkers for Lung Cancer by Mendelian Randomization and Single‐Cell Transcriptomics
Source: Adv Genet (Hoboken). 2025 Nov 14;6(4):e00012. doi: 10.1002/ggn2.202500012 (PMC12747557; doi:10.1002/ggn2.202500012)
Supplement: Supplementary file 20 — Supporting file: ggn270014‐sup‐0020‐Table6.xls [file GGN2-6-e00012-s018.xls]

## Sheet: Sheet1
Mendelian and sensitivity analyses: causal effects of CTSH on potential metabolic traits
Exposure	Outcome	nSNP	b_MR.Egger	se_MR.Egger	pval_MR.Egger	estimate_MR.Egger	b_Weighted.median	se_Weighted.median	pval_Weighted.median	estimate_Weighted.median	b_Inverse.variance.weighted.	se_Inverse.variance.weighted.	pval_Inverse.variance.weighted.	fdr_Inverse.variance.weighted.	estimate_Inverse.variance.weighted.	b_Weighted.mode	se_Weighted.mode	pval_Weighted.mode	estimate_Weighted.mode	b_Simple.mode	se_Simple.mode	pval_Simple.mode	estimate_Simple.mode	correct_causal_direction	steiger_pval	F	R2	Q_Inverse.variance.weighted	Q_df_Inverse.variance.weighted	Q_pval_Inverse.variance.weighted	egger_intercept	se	pval	outliers	global_test_p	beta_BWMR	lci95_BWMR	uci95_BWMR	or_BWMR	or_lci95_BWMR	or_uci95_BWMR	pval_BWMR
CTSH	Docosahexaenoic acid (22:6) levels	22	0.00989916	0.00595858	0.112244	1.01 (1.00-1.02)	0.00567341	0.00517847	0.273264	1.01 (1.00-1.02)	0.00802024	0.00389007	0.0392346	0.065391	1.01 (1.00-1.02)	0.00733367	0.00502186	0.158995	1.01 (1.00-1.02)	0.0101656	0.0104539	0.341909	1.01 (0.99-1.03)	TRUE	0	91.8378	0.527371	17.2838	21	0.693763	-0.000838453	0.00201413	0.681634	NA	0.728	0.00803861	0.000321662	0.0157555	1.00807	1.00032	1.01588	0.0411815
CTSH	Omega-3 fatty acids levels	22	0.0109445	0.00597755	0.0820515	1.01 (1.00-1.02)	0.00841012	0.00514015	0.101806	1.01 (1.00-1.02)	0.00947742	0.00390207	0.0151481	0.0378703	1.01 (1.00-1.02)	0.00934955	0.00486017	0.0680522	1.01 (1.00-1.02)	0.00748024	0.00977282	0.452543	1.01 (0.99-1.03)	TRUE	0	91.8378	0.527371	16.4327	21	0.74487	-0.000652593	0.00201428	0.749314	NA	0.801	0.00953242	0.00179062	0.0172742	1.00958	1.00179	1.01742	0.0158074
CTSH	Phospholipids to total lipids ratio in IDL	22	-0.0195971	0.00580686	0.00301111	0.98 (0.97-0.99)	-0.0182672	0.00506136	0.000307203	0.98 (0.97-0.99)	-0.0148781	0.00380271	9.13454e-05	0.000456727	0.99 (0.98-0.99)	-0.0182235	0.00495396	0.00139742	0.98 (0.97-0.99)	-0.0209509	0.0103622	0.0561165	0.98 (0.96-1.00)	TRUE	0	91.8378	0.527371	18.8997	21	0.591574	0.00211976	0.0019713	0.295037	NA	0.619	-0.0150816	-0.0226563	-0.00750696	0.985032	0.977598	0.992521	9.52115e-05
CTSH	Ratio of 18:2 linoleic acid to total fatty acids	22	0.000477132	0.00607975	0.938227	1.00 (0.99-1.01)	0.000300186	0.00496785	0.951817	1.00 (0.99-1.01)	-0.00185691	0.00382147	0.627028	0.627028	1.00 (0.99-1.01)	0.00045413	0.00477173	0.925081	1.00 (0.99-1.01)	0.00514186	0.0103277	0.623749	1.01 (0.99-1.03)	TRUE	0	91.8378	0.527371	21.9484	21	0.402489	-0.00103702	0.00204287	0.617266	NA	0.471	-0.00190954	-0.0100053	0.00618621	0.998092	0.990045	1.00621	0.643863
