# Supplementary material for: Identification of Cathepsin H and Metabolic Traits as Potential Biomarkers for Lung Cancer by Mendelian Randomization and Single‐Cell Transcriptomics
Source: Adv Genet (Hoboken). 2025 Nov 14;6(4):e00012. doi: 10.1002/ggn2.202500012 (PMC12747557; doi:10.1002/ggn2.202500012)
Supplement: Supplementary file 21 — Supporting file: ggn270014‐sup‐0021‐Table7.xls [file GGN2-6-e00012-s006.xls]

## Sheet: Sheet1
Reverse Mendelian randomization: effect of lung adenocarcinoma as well as overall lung cancer on potential metabolic traits
Study(exposure)	Exposure	Outcome	nSNP	b_MR.Egger	se_MR.Egger	pval_MR.Egger	estimate_MR.Egger	b_Weighted.median	se_Weighted.median	pval_Weighted.median	estimate_Weighted.median	b_Inverse.variance.weighted.	se_Inverse.variance.weighted.	pval_Inverse.variance.weighted.	fdr_Inverse.variance.weighted.	estimate_Inverse.variance.weighted.	b_Weighted.mode	se_Weighted.mode	pval_Weighted.mode	estimate_Weighted.mode	b_Simple.mode	se_Simple.mode	pval_Simple.mode	estimate_Simple.mode	correct_causal_direction	steiger_pval	F	R2	Q_Inverse.variance.weighted	Q_df_Inverse.variance.weighted	Q_pval_Inverse.variance.weighted	egger_intercept	se	pval	outliers	global_test_p
GCST004744	LUAD	Docosahexaenoic acid (22:6) levels	13	0.000104059	0.0300221	0.997297	1.00 (0.94-1.06)	-0.0135196	0.0115279	0.240886	0.99 (0.96-1.01)	-0.0079917	0.00833241	0.337504	0.450005	0.99 (0.98-1.01)	-0.0170153	0.0162473	0.315613	0.98 (0.95-1.01)	-0.0141928	0.0187011	0.462544	0.99 (0.95-1.02)	TRUE	1.27326e-109	67.9805	0.0132173	11.0926	12	0.521001	-0.00134536	0.00479282	0.784148	NA	0.55
GCST004744	LUAD	Omega-3 fatty acids levels	13	0.00513132	0.0301694	0.868032	1.01 (0.95-1.07)	-0.00352516	0.0110071	0.748768	1.00 (0.98-1.02)	-0.00436112	0.00835585	0.601723	0.601723	1.00 (0.98-1.01)	-0.00778442	0.0150007	0.613241	0.99 (0.96-1.02)	0.00226402	0.0177215	0.900459	1.00 (0.97-1.04)	TRUE	4.0144e-115	67.9805	0.0132173	5.98568	12	0.916802	-0.00157805	0.00481925	0.749477	NA	0.933
GCST004744	LUAD	Phospholipids to total lipids ratio in IDL	12	-0.0305472	0.0316402	0.357084	0.97 (0.91-1.03)	-0.0237106	0.0121914	0.0517903	0.98 (0.95-1.00)	-0.0283891	0.0086721	0.00106183	0.00424732	0.97 (0.96-0.99)	-0.0241009	0.0140289	0.113788	0.98 (0.95-1.00)	-0.0212291	0.0180794	0.265104	0.98 (0.94-1.01)	TRUE	5.77085e-91	65.9982	0.0118445	11.2928	11	0.41907	0.000360525	0.00505655	0.944566	rs421629	0.053
GCST004744	LUAD	Ratio of 18:2 linoleic acid to total fatty acids	12	0.00761337	0.0361157	0.837273	1.01 (0.94-1.08)	0.0142105	0.0121838	0.243474	1.01 (0.99-1.04)	0.0169476	0.00833383	0.0419932	0.0839865	1.02 (1.00-1.03)	0.0112323	0.0139607	0.438112	1.01 (0.98-1.04)	-0.0007875	0.0193581	0.96828	1.00 (0.96-1.04)	TRUE	2.31786e-100	70.5115	0.0126542	13.8498	11	0.241417	0.00159676	0.00594766	0.793796	rs56113850	0.054
ILCCO	LUAD	Docosahexaenoic acid (22:6) levels	3	0.000501458	0.142029	0.997752	1.00 (0.76-1.32)	-0.00921012	0.0118606	0.437434	0.99 (0.97-1.01)	-0.0148243	0.0176823	0.401824	0.535766	0.99 (0.95-1.02)	-0.00686616	0.0130047	0.650244	0.99 (0.97-1.02)	-0.00501239	0.015659	0.779241	1.00 (0.96-1.03)	TRUE	2.63489e-37	71.9416	0.0117222	6.21115	2	0.0447988	-0.00394162	0.0359646	0.930506
ILCCO	LUAD	Omega-3 fatty acids levels	3	0.0104254	0.131401	0.949596	1.01 (0.78-1.31)	-0.00873432	0.0118247	0.46012	0.99 (0.97-1.01)	-0.0150506	0.0100759	0.13525	0.305968	0.99 (0.97-1.00)	-0.00628757	0.0126229	0.667788	0.99 (0.97-1.02)	-0.00323722	0.0151249	0.85036	1.00 (0.97-1.03)	TRUE	1.44648e-37	71.9416	0.0117222	5.41119	2	0.0668305	-0.00655207	0.033273	0.876221
ILCCO	LUAD	Phospholipids to total lipids ratio in IDL	3	-0.0434922	0.171752	0.84211	0.96 (0.68-1.34)	-0.0199616	0.0118538	0.0921834	0.98 (0.96-1.00)	-0.0124132	0.0215647	0.564869	0.564869	0.99 (0.95-1.03)	-0.0234366	0.0124962	0.201555	0.98 (0.95-1.00)	-0.0274579	0.014892	0.206525	0.97 (0.94-1.00)	TRUE	1.83598e-36	71.9416	0.0117222	9.51421	2	0.00859043	0.00796683	0.0433504	0.884295
ILCCO	LUAD	Ratio of 18:2 linoleic acid to total fatty acids	3	-0.0111701	0.0678868	0.896181	0.99 (0.87-1.13)	0.00967549	0.0111977	0.387556	1.01 (0.99-1.03)	0.0140293	0.00981711	0.152984	0.305968	1.01 (0.99-1.03)	0.00871134	0.0119517	0.541873	1.01 (0.99-1.03)	0.0074874	0.0132468	0.628871	1.01 (0.98-1.03)	TRUE	3.17566e-39	71.9416	0.0117222	1.68312	2	0.431037	0.00649777	0.017233	0.770454
Study(exposure)	Exposure	Outcome	nSNP	b_MR.Egger	se_MR.Egger	pval_MR.Egger	estimate_MR.Egger	b_Weighted.median	se_Weighted.median	pval_Weighted.median	estimate_Weighted.median	b_Inverse.variance.weighted.	se_Inverse.variance.weighted.	pval_Inverse.variance.weighted.	fdr_Inverse.variance.weighted.	estimate_Inverse.variance.weighted.	b_Weighted.mode	se_Weighted.mode	pval_Weighted.mode	estimate_Weighted.mode	b_Simple.mode	se_Simple.mode	pval_Simple.mode	estimate_Simple.mode	correct_causal_direction	steiger_pval	F	R2	Q_Inverse.variance.weighted	Q_df_Inverse.variance.weighted	Q_pval_Inverse.variance.weighted	egger_intercept	se	pval	outliers	global_test_p
GCST004748	Overall lung cancer	Ratio of 18:2 linoleic acid to total fatty acids	52	0.0103949	0.0193801	0.59408	1.01 (0.97-1.05)	0.0137797	0.0122922	0.262283	1.01 (0.99-1.04)	-0.00219553	0.0092313	0.812009	0.812009	1.00 (0.98-1.02)	0.00868709	0.0134876	0.522411	1.01 (0.98-1.04)	0.00987159	0.0253439	0.698524	1.01 (0.96-1.06)	TRUE	5.30076e-193	39.1332	0.0237022	80.422	51	0.00535494	-0.00145691	0.00196923	0.462858	rs17775239, rs35452836, rs631644	0.05
ILCCO	Overall lung cancer	Ratio of 18:2 linoleic acid to total fatty acids	20	-0.000273079	0.0176404	0.987819	1.00 (0.97-1.03)	-0.00200639	0.0109086	0.85407	1.00 (0.98-1.02)	-0.00390687	0.00728693	0.591856	0.591856	1.00 (0.98-1.01)	-0.00180412	0.0113384	0.875256	1.00 (0.98-1.02)	-0.00889391	0.0183401	0.63326	0.99 (0.96-1.03)	TRUE	7.03035e-127	40.232	0.0294947	24.3383	19	0.183494	-0.000616463	0.00262601	0.817051	NA	0.224
