# Supplementary material for: Identification of Cathepsin H and Metabolic Traits as Potential Biomarkers for Lung Cancer by Mendelian Randomization and Single‐Cell Transcriptomics
Source: Adv Genet (Hoboken). 2025 Nov 14;6(4):e00012. doi: 10.1002/ggn2.202500012 (PMC12747557; doi:10.1002/ggn2.202500012)
Supplement: Supplementary file 22 — Supporting file: ggn270014‐sup‐0022‐Table8.xls [file GGN2-6-e00012-s026.xls]

## Sheet: Sheet1
Reverse Mendelian randomization: effects of four metabolic traits on CTSH
Outcome	Exposure	nSNP	b_MR.Egger	se_MR.Egger	pval_MR.Egger	estimate_MR.Egger	b_Weighted.median	se_Weighted.median	pval_Weighted.median	estimate_Weighted.median	b_Inverse.variance.weighted.	se_Inverse.variance.weighted.	pval_Inverse.variance.weighted.	fdr_Inverse.variance.weighted.	estimate_Inverse.variance.weighted.	b_Weighted.mode	se_Weighted.mode	pval_Weighted.mode	estimate_Weighted.mode	b_Simple.mode	se_Simple.mode	pval_Simple.mode	estimate_Simple.mode	correct_causal_direction	steiger_pval	F	R2	Q_Inverse.variance.weighted	Q_df_Inverse.variance.weighted	Q_pval_Inverse.variance.weighted	egger_intercept	se	pval	outliers	global_test_p
CTSH	Docosahexaenoic acid (22:6) levels	735	0.0156025	0.0794	0.844269	1.02 (0.87-1.19)	-0.0563297	0.0971288	0.56195	0.95 (0.78-1.14)	0.00902806	0.0471853	0.848265	0.848265	1.01 (0.92-1.11)	-0.0213422	0.10098	0.832673	0.98 (0.80-1.19)	0.36963	0.254418	0.146694	1.45 (0.88-2.38)	FALSE	3.63554e-12	22.3342	0.125559	688.226	734	0.885508	-0.000250941	0.00243743	0.918028	NA	0.876
CTSH	Omega-3 fatty acids levels	752	0.0210836	0.0733558	0.773874	1.02 (0.88-1.18)	-0.0809931	0.0916043	0.376608	0.92 (0.77-1.10)	0.0562848	0.045056	0.211586	0.423171	1.06 (0.97-1.16)	0.0115594	0.090924	0.898869	1.01 (0.85-1.21)	0.237088	0.251108	0.345389	1.27 (0.77-2.07)	FALSE	1.96654e-13	23.6698	0.135977	743.642	751	0.568776	0.00141264	0.00232307	0.543311	NA	0.538
CTSH	Phospholipids to total lipids ratio in IDL	34	-0.16592	0.194095	0.398993	0.85 (0.58-1.24)	-0.0429827	0.141337	0.761041	0.96 (0.73-1.26)	-0.0532481	0.0914889	0.560555	0.747407	0.95 (0.79-1.13)	-0.0796358	0.179418	0.660044	0.92 (0.65-1.31)	-0.208285	0.237553	0.386938	0.81 (0.51-1.29)	TRUE	2.51006e-08	139.022	0.0361829	28.8461	33	0.674158	0.00723886	0.0109978	0.515111	NA	0.682
CTSH	Ratio of 18:2 linoleic acid to total fatty acids	725	0.0414788	0.0876314	0.636119	1.04 (0.88-1.24)	-0.141009	0.0921454	0.125946	0.87 (0.72-1.04)	-0.0997827	0.0507288	0.0491854	0.196741	0.91 (0.82-1.00)	-0.0566029	0.117023	0.628752	0.94 (0.75-1.19)	-0.208492	0.30403	0.493085	0.81 (0.45-1.47)	FALSE	1.55578e-17	20.0655	0.111411	694.897	724	0.775689	-0.0050227	0.00254066	0.0484297	NA	0.773
