# Supplementary material for: Identification of Cathepsin H and Metabolic Traits as Potential Biomarkers for Lung Cancer by Mendelian Randomization and Single‐Cell Transcriptomics
Source: Adv Genet (Hoboken). 2025 Nov 14;6(4):e00012. doi: 10.1002/ggn2.202500012 (PMC12747557; doi:10.1002/ggn2.202500012)
Supplement: Supplementary file 23 — Supporting file: ggn270014‐sup‐0023‐Table9.xls [file GGN2-6-e00012-s001.xls]

## Sheet: Sheet1
Bayesian co-localization analysis
Exposure	Outcome	SNP	V.df1	z.df1	r.df1	lABF.df1	pvalues.df2	MAF.df2	V.df2	z.df2	r.df2	lABF.df2	internal.sum.lABF	SNP.PP.H4
CSTH	Overall lung cancer	rs34593439	0.000423125	-3.99329	0.981542	5.8299	2.69153e-241	0.11066	0.000896675	33.1724	0.961675	527.487	533.317	0.999997
CSTH	LUAD	rs34593439	0.000805481	-3.60308	0.965438	4.58424	2.69153e-241	0.11066	0.000896675	33.1724	0.961675	527.487	532.071	0.999997
CTSH	Docosahexaenoic acid (22:6) levels	rs174564	1.76789e-05	52.2025	0.999215	1357.9	0.457088	0.34131	1.70671e-05	0.74365	0.999242	-3.31614	1354.59	0.437874
CTSH	Omega-3 fatty acids levels	rs174564	1.78e-05	58.5598	0.999209	1709.7	0.457088	0.34131	1.71e-05	0.74365	0.999242	-3.31614	1706.38	0.58346
Docosahexaenoic acid (22:6) levels	LUAD	rs2524296	0.000896943	-3.72934	0.961664	5.05672	2.75e-279	0.1393	0.000736022	35.7102	0.968324	615.685	620.741	0.761224
Omega-3 fatty acids levels	LUAD													0
Ratio of 18:2 linoleic acid to total fatty acids	Overall lung cancer	rs97384	0.000161011	-2.58232	0.992895	0.837021	7.33998745431131e-319	0.3832	0.000373356	38.1749	0.983677	714.711	715.548	1
