# Supplementary material for: Identification of Cathepsin H and Metabolic Traits as Potential Biomarkers for Lung Cancer by Mendelian Randomization and Single‐Cell Transcriptomics
Source: Adv Genet (Hoboken). 2025 Nov 14;6(4):e00012. doi: 10.1002/ggn2.202500012 (PMC12747557; doi:10.1002/ggn2.202500012)
Supplement: Supplementary file 24 — Supporting file: ggn270014‐sup‐0024‐Table10.xls [file GGN2-6-e00012-s009.xls]

## Sheet: Supplementary Table 10
Excluded_Study	OR	CI_Lower	CI_Upper	I2	P_Value	Outcome
GCST004748	1.0354668003647	0.979106731472926	1.09507110940249	0	0.222264189297253	Overall lung cancer
GCST90011812	1.07003524912715	1.0391308218634	1.10185879418089	0	5.98230556462253e-06	Overall lung cancer
ILCCO	1.0607617539877	1.03091716307101	1.09147	47.1369989899323	5.09703818304986e-05	Overall lung cancer
GCST004744	0.997149644301046	0.928396198539767	1.07099470537859	0	0.937582274428543	LUAD
FinnGen	1.07767009894684	1.03617967445783	1.12082187172004	0	0.00018830844107523	LUAD
ILCCO	1.06228950301743	1.02371563401783	1.10231684534513	75.1555168790812	0.00136488244433476	LUAD
GCST004750	1.00040792328202	0.928990176563564	1.07731603434988	38.7868785719314	0.991388934559065	LUSC
FinnGen	1.06031832150481	1.01432285048848	1.10839950256208	0	0.00964020873290869	LUSC
ILCCO	1.03821052749339	0.995902375602159	1.08231602394398	66.4489977837388	0.0773067593066676	LUSC
GCST004746	1.06134884430085	0.873533454137623	1.28954576835392	NA	0.549027361612189	SCLC
FinnGen	1.06198259932931	0.985543857886878	1.14434992644202	NA	0.11458993998484	SCLC
