# Supplementary material for: Identification of Cathepsin H and Metabolic Traits as Potential Biomarkers for Lung Cancer by Mendelian Randomization and Single‐Cell Transcriptomics
Source: Adv Genet (Hoboken). 2025 Nov 14;6(4):e00012. doi: 10.1002/ggn2.202500012 (PMC12747557; doi:10.1002/ggn2.202500012)
Supplement: Supplementary file 25 — Supporting file: ggn270014‐sup‐0025‐Table11.xls [file GGN2-6-e00012-s007.xls]

## Sheet: Supplementary Table 11
Exposure	SNP_ID	Effect_Allele	Other_Allele	Beta	SE	EAF	F_Statistic	P_Value
CTSH	rs174564	T	C	0.00802024	0.00389007	0.34131	4.25068127828336	0.45708818961487502
Docosahexaenoic acid (22:6) levels	rs2524296	G	A	0.113753	0.0511525	0.1393	4.94529935536365	2.7500000000000001e-279
CSTH	rs34593439	A	G	-0.111242	0.0732851	0.11066	2.3041079027488	2.6915348039269602e-241
Ratio of 18:2 linoleic acid to total fatty acids	rs97384	C	T	-0.00185691	0.00382147	0.3832	0.236113005589322	7.33998745431131e-319
